# Supplementary material for: The Socioeconomic Benefit to Individuals of Achieving the 2020 Targets for Five Preventive Chemotherapy Neglected Tropical Diseases
Source: PLoS Negl Trop Dis. 2017 Jan 19;11(1):e0005289. doi: 10.1371/journal.pntd.0005289 (PMC5313231; doi:10.1371/journal.pntd.0005289)
Supplement: S3 File — (ZIP) [file pntd.0005289.s003.zip]

Archive with 18 entries (13 files):
- calculate-averted-costs-Onchocerciasis-Skin-Disease/
- calculate-averted-costs-Onchocerciasis-Skin-Disease/.DS_Store
- __MACOSX/
- __MACOSX/calculate-averted-costs-Onchocerciasis-Skin-Disease/
- __MACOSX/calculate-averted-costs-Onchocerciasis-Skin-Disease/._.DS_Store
- calculate-averted-costs-Onchocerciasis-Skin-Disease/.RData
- calculate-averted-costs-Onchocerciasis-Skin-Disease/.Rhistory
- calculate-averted-costs-Onchocerciasis-Skin-Disease/calc-averted-costs-oncho-skin-v1.R
- calculate-averted-costs-Onchocerciasis-Skin-Disease/data/
- calculate-averted-costs-Onchocerciasis-Skin-Disease/data/.DS_Store
- __MACOSX/calculate-averted-costs-Onchocerciasis-Skin-Disease/data/
- __MACOSX/calculate-averted-costs-Onchocerciasis-Skin-Disease/data/._.DS_Store
- calculate-averted-costs-Onchocerciasis-Skin-Disease/data/GDP_all_countries_by_PPP_quintile_USD_PPP.txt
- __MACOSX/calculate-averted-costs-Onchocerciasis-Skin-Disease/data/._GDP_all_countries_by_PPP_quintile_USD_PPP.txt
- calculate-averted-costs-Onchocerciasis-Skin-Disease/data/oncho-cases-skin-disease-CF.txt
- calculate-averted-costs-Onchocerciasis-Skin-Disease/data/oncho-cases-skin-disease-RC.txt
- calculate-averted-costs-Onchocerciasis-Skin-Disease/data/prodloss_dw.txt
- __MACOSX/calculate-averted-costs-Onchocerciasis-Skin-Disease/data/._prodloss_dw.txt
