# Supplementary material for: The Socioeconomic Benefit to Individuals of Achieving the 2020 Targets for Five Preventive Chemotherapy Neglected Tropical Diseases
Source: PLoS Negl Trop Dis. 2017 Jan 19;11(1):e0005289. doi: 10.1371/journal.pntd.0005289 (PMC5313231; doi:10.1371/journal.pntd.0005289)
Supplement: S3 File — (ZIP) [file pntd.0005289.s003.zip › calculate-averted-costs-Onchocerciasis-Skin-Disease/data/GDP_all_countries_by_PPP_quintile_USD_PPP.txt]

country	USD_2005	PPP_2005	Q1	Q2	Q3	Q4	Q5
Afghanistan	366	1183	556	804	1029	1307	2218
Albania	3604	7792	3171	4695	6175	8158	16760
Algeria	3233	7249	2526	4205	5872	8192	15441
Angola	4219	5048	1363	2423	3660	5502	12267
Antigua and Barbuda	11602	17610	4605	8691	13040	19151	42564
Argentina	6051	11658	2553	5427	8615	12923	28771
Armenia	1997	6583	2903	4210	5434	7047	13320
Australia	36210	34621	10213	20773	29774	40853	71492
Austria	40119	35201	15136	23409	30625	40305	66530
Azerbaijan	3127	8907	3558	5384	7197	9655	18740
Bahrain	16592	21488	6908	11722	16696	23594	48519
Bangladesh	615	1464	650	908	1179	1560	3031
Barbados	14482	23261	6083	11479	17224	25296	56221
Belarus	4524	12505	5633	8553	11073	14193	23071
Belgium	38093	32842	13958	21348	26767	34156	67984
Belize	3935	6776	1108	2910	3808	6566	19489
Benin	610	1321	462	713	991	1387	3046
Bhutan	1789	5031	1670	2714	3869	5544	11357
Bolivia	1205	4252	453	1446	2532	4221	12611
Bosnia and Herzegovina	3367	7290	2424	4123	5876	8289	15739
Botswana	6061	12988	2033	3773	6260	10650	42212
Brazil	5587	10079	1436	3593	6249	9575	29532
Brunei	25044	45319	10287	19601	31089	49035	116788
Bulgaria	4693	11506	4890	7904	10321	13278	21136
Burkina Faso	470	1205	405	637	891	1257	2833
Burundi	147	475	214	283	366	499	1017
Cambodia	605	1937	768	1104	1482	2034	4310
Cameroon	930	1957	656	1028	1458	2124	4521
Canada	36466	35223	12680	22366	30291	40506	70269
Cape Verde	2634	4019	912	1590	2466	3894	11233
Central African Republic	352	871	148	301	484	784	2640
Chad	708	1823	574	948	1367	1987	4247
Chile	8678	14443	3076	5734	8478	13259	41669
China	2891	6819	1592	3321	5217	7910	16059
Colombia	3984	8450	1267	2886	4744	7938	25412
Comoros	589	1058	135	283	473	801	3597
Congo	1931	3748	937	1574	2436	3842	9952
Costa Rica	5504	10456	2013	4182	6488	10388	29208
Cote dIvoire	947	1761	493	887	1312	1920	4195
Croatia	10524	15917	6407	9718	12861	17207	33395
Cuba	4902	4914	1183	2168	3301	5092	12825
Cyprus	24852	25198	6967	13305	19617	28159	57943
Czech Republic	14640	23620	12046	16888	20667	25627	42752
Democratic Republic of the Congo	238	336	92	154	232	351	849
Denmark	47792	32379	13437	23798	29465	37073	57958
Djibouti	977	2051	618	1077	1559	2235	4768
Dominican Republic	4650	8312	1941	3570	5465	8649	21935
Ecuador	3283	7692	1650	3165	4957	7965	20687
Egypt	1475	5760	2661	3744	4723	6048	11606
El Salvador	3038	5953	1104	2628	4078	6153	15803
Equatorial Guinea	13758	25619	7622	12404	18143	26951	62976
Eritrea	225	448	155	258	358	493	977
Estonia	10329	16611	5648	9668	13455	18422	35864
Ethiopia	237	879	407	581	738	937	1732
Federated States of Micronesia	2378	2378	537	920	1439	2295	6706
Fiji	3622	4167	1292	2057	2932	4223	10333
Finland	39699	31322	15034	22082	27406	34610	57475
France	35214	29522	10628	18599	25389	33655	59339
Gabon	6582	12811	3946	6482	9313	13451	30861
Georgia	2099	4546	1143	2259	3432	5073	10822
Germany	37204	33512	14242	22956	29825	38706	61829
Ghana	605	1486	386	731	1095	1608	3608
Greece	21916	23999	8040	14279	20159	27598	49797
Grenada	6348	9497	2483	4687	7032	10327	22953
Guatemala	2210	4309	664	1476	2456	3986	12992
Guinea	297	898	287	471	678	983	2074
Guinea-Bissau	422	1035	377	602	827	1132	2236
Guyana	1355	2682	599	1312	1970	2891	6638
Haiti	448	1002	119	313	519	884	3175
Honduras	1539	3531	357	1080	2016	3621	10580
Hungary	11136	16958	7122	10904	14296	18637	33832
Iceland	56037	32755	15723	22929	28170	36031	60925
India	1010	3122	1333	1889	2450	3246	6680
Indonesia	1564	3873	1478	2194	3015	4226	8453
Iran	3758	10405	3345	5676	8084	11424	23493
Iraq	2152	3270	1423	2085	2729	3594	6521
Ireland	48210	36786	13611	22623	29981	40281	77434
Israel	23170	26197	7466	13754	20827	30127	58813
Italy	30789	27059	8794	16235	22730	30847	56824
Jamaica	4216	7083	1895	3184	4777	7281	18277
Japan	36296	31030	12272	21038	27849	35886	58103
Jordan	2818	5249	2023	3036	4112	5632	11439
Kazakhstan	4733	10916	4978	7177	9317	12144	20964
Kenya	593	1471	356	638	971	1478	3913
Kiribati	1078	2239	854	1268	1743	2443	4887
Kuwait	27982	39403	14776	23051	31523	43146	84323
Kyrgyzstan	561	2026	686	1152	1618	2251	4425
Laos	642	2242	856	1267	1715	2343	5022
Latvia	7878	12948	4519	7672	10669	14612	27269
Lebanon	7090	12289	4322	6853	9639	13503	27128
Lesotho	877	1602	238	578	1003	1678	4514
Liberia	197	493	158	281	387	532	1108
Libya	8796	16130	5929	9408	12908	17737	34679
Lithuania	8943	15535	5142	8637	12218	17189	34487
Luxembourg	82400	67742	28452	43694	57920	76888	131759
Macedonia	3690	9104	2226	4202	6587	10210	22296
Madagascar	275	849	230	402	598	886	2129
Malawi	262	658	184	312	460	681	1651
Malaysia	6354	13801	3133	5969	9468	14933	35566
Maldives	4593	7339	2389	3992	5765	8315	16299
Mali	461	1095	436	657	894	1227	2261
Malta	16228	22697	7376	13618	19065	25874	47663
Mauritania	779	2110	635	1097	1593	2268	4959
Mauritius	6261	12279	3266	5817	8543	12579	31188
Mexico	8038	12412	3060	5455	8254	12537	32769
Moldova	983	2793	1089	1703	2307	3120	5747
Mongolia	1273	3678	1306	2050	2873	4062	8099
Montenegro	4525	10344	4525	6910	9108	11906	19270
Morocco	2315	4268	1391	2241	3094	4396	10222
Mozambique	455	805	211	381	553	809	2071
Myanmar	2577	5507	1865	2971	4194	5994	12515
Namibia	4125	6092	959	1532	2510	4569	20896
Nepal	376	1205	498	735	976	1319	2499
Netherlands	43505	36888	14018	24346	31724	42975	71379
New Zealand	27856	25215	8195	14373	19920	28493	55221
Nicaragua	1247	3256	1012	1662	2408	3506	7690
Niger	269	642	260	379	506	682	1381
Nigeria	997	2170	477	901	1411	2203	5859
North Korea	10497	13875	4403	7782	11570	15635	30449
Norway	66117	46774	22451	32742	40226	51451	86999
Oman	13984	24753	8886	13986	18936	25991	56066
Pakistan	762	2324	1116	1499	1906	2464	4649
Palestine	3249	6950	2363	3857	5490	7679	15359
Panama	6243	12067	1991	4676	7548	12103	34017
Papua New Guinea	949	2217	501	858	1341	2140	6252
Paraguay	1795	5313	866	2061	3392	5254	14990
Peru	3561	8503	1662	3546	5795	9153	22358
Philippines	1410	3554	1062	1674	2464	3738	8829
Poland	10075	17372	6680	10449	14184	19248	36299
Portugal	19241	21780	6273	11990	16825	23860	49952
Qatar	59152	70239	26568	41547	56595	77000	149329
Romania	5685	10715	5143	7876	10019	12537	18055
Russia	6365	14182	4581	7339	10473	15096	33419
Rwanda	374	1056	243	415	607	919	3094
Saint Lucia	5844	10032	2623	4951	7429	10910	24247
Saint Vincent and the Grenadines	5388	9453	2472	4665	7000	10280	22848
Samoa	2621	3830	1187	1890	2700	3887	9498
Sao Tome and Principe	978	1544	404	656	944	1365	4363
Saudi Arabia	15135	24864	9107	14325	19733	27146	53984
Senegal	799	1678	522	890	1285	1843	3848
Serbia	4107	9602	4014	6347	8378	10928	18345
Seychelles	12681	20640	3829	5841	8586	13086	71858
Sierra Leone	368	997	303	481	700	1043	2456
Singapore	34758	52314	13183	24640	38058	57598	128091
Slovakia	14624	20121	10181	14195	17646	22133	36449
Slovenia	19331	25053	10297	15971	21295	28310	49392
Solomon Islands	985	2484	561	961	1503	2397	7005
Somalia	602	1467	461	770	1093	1555	3462
South Africa	5911	9516	1285	2203	3883	7756	32451
South Korea	22236	20625	8157	13984	18511	23853	38620
Spain	26192	26908	9418	16279	22065	30272	56507
Sri Lanka	1610	4601	1776	2620	3527	4824	10258
Sudan	812	1777	605	1035	1458	2020	3769
Suriname	4263	7114	1131	2572	4378	7238	20249
Swaziland	2441	4722	956	1825	2833	4722	13363
Sweden	44878	34125	15527	23888	30030	38732	62449
Switzerland	58139	39042	14836	23815	31819	44117	80621
Syria	1611	4502	1729	2573	3496	4824	9888
Tajikistan	420	1746	724	1113	1485	1972	3438
Tanzania	513	1289	438	715	1008	1398	2886
Thailand	3410	7987	2700	4193	5839	8566	18638
The Bahamas	21109	27170	5312	11500	17674	27197	74167
The Gambia	463	1764	422	755	1164	1817	4656
Timor-Leste	683	1367	522	775	1064	1492	2984
Togo	388	862	328	506	694	955	1828
Tonga	2535	4155	1288	2050	2929	4217	10304
Trinidad and Tobago	14094	23448	6460	12111	18207	26660	53801
Tunisia	3821	8495	2863	4901	6893	9663	18229
Turkey	7815	12671	3504	6690	9864	14160	29137
Turkmenistan	2632	7344	2255	3727	5409	7898	17430
Uganda	401	1130	330	545	777	1131	2866
Ukraine	1975	6029	2993	4259	5363	6755	10774
United Arab Emirates	24424	36480	11728	19900	28345	40056	82373
United Kingdom	39301	32766	10059	18676	26147	36812	72117
United States	43961	43952	11867	23471	34415	49227	100695
Uruguay	6873	12569	3092	5650	8635	13480	31988
Uzbekistan	755	2754	983	1586	2157	2957	6084
Vanuatu	2131	4005	1241	1976	2823	4065	9932
Venezuela	6020	10894	2331	5186	7953	12081	26919
Vietnam	901	3030	1124	1745	2395	3309	6577
Yemen	847	2507	900	1417	1918	2633	5679
Zambia	909	1370	245	454	713	1199	4262
Zimbabwe	372	392	91	159	239	378	1090
