# Supplementary material for: The Socioeconomic Benefit to Individuals of Achieving the 2020 Targets for Five Preventive Chemotherapy Neglected Tropical Diseases
Source: PLoS Negl Trop Dis. 2017 Jan 19;11(1):e0005289. doi: 10.1371/journal.pntd.0005289 (PMC5313231; doi:10.1371/journal.pntd.0005289)
Supplement: S3 File — (ZIP) [file pntd.0005289.s003.zip › calculate-averted-costs-Onchocerciasis-Skin-Disease/data/oncho-cases-skin-disease-CF.txt]

1990	1991	1992	1993	1994	1995	1996	1997	1998	1999	2000	2001	2002	2003	2004	2005	2006	2007	2008	2009	2010	2011	2012	2013	2014	2015	2016	2017	2018	2019	2020	2021	2022	2023	2024	2025	2026	2027	2028	2029	2030
Angola	18720.45105185	19225.4156421697	19820.0109982091	20475.6090903769	21156.4297111475	21842.5704146102	22415.0175150168	23003.6545860296	23630.4666353868	24322.0242751553	25091.5194017513	25862.8026106913	26732.6705331371	27679.6573507431	28679.1472592219	29716.0669685842	30681.8839618418	31701.430318678	32773.7412686688	33903.4602051501	35095.6147572278	36233.9295594399	37464.1885795441	38777.9982897952	40162.2940048216	41610.9104931995	43073.8695394423	44591.7663276754	46176.8517056061	47848.4225735889	49611.8918105642	51312.8240057454	53122.1837172292	55021.8320645947	56982.9130591152	58990.2301283757	60950.1068902484	62973.5353396483	65059.5791183364	67215.4515217204	69444.5880159727
Benin	82341.4930747	85406.8882659513	88795.0076420643	92392.5993133379	96060.2805150766	99708.2206879062	102692.756472153	105672.448381978	108732.569264386	111993.502252053	115543.1537135	119555.554928239	123900.088353478	128523.416833695	133358.198496881	138351.609189192	143150.342233606	148155.31271462	153335.041773792	158657.761545336	164113.025162766	169392.34396171	174814.857802516	180401.539904013	186185.565221598	192187.693208347	198223.629940314	204488.991129037	210974.084884933	217661.820144856	224537.324437611	231361.120811487	238402.071455894	245636.470997784	253037.444203946	260589.497501269	268061.03914118	275709.965226787	283523.433670629	291493.787475458	299615.135421704
Burkina Faso	90447.7858434	92658.0532516388	95044.0041702637	97608.5425169648	100352.54742425	103272.238906784	106025.417559805	109005.020929547	112186.402483631	115538.437392085	119046.92001563	122421.568469186	126018.545637743	129825.88950815	133839.469741327	138061.224255583	142192.319984667	146590.807163808	151245.306972665	156150.145358116	161305.124546732	166329.728935257	171679.59285769	177332.601442059	183263.013475597	189460.160045288	195598.734371573	202037.845336515	208777.550231821	215824.714836295	223178.339340165	230427.381054199	238029.115957906	245953.188306347	254159.089117911	262622.75194522	270941.143110489	279566.779416485	288483.674153274	297682.540114897	307157.720558354
Burundi	46035.3453862	46630.6601188995	47262.0288758167	47925.7731317793	48608.2511048718	49314.3667697592	49880.2084420856	50459.6187030773	51144.2620514366	52048.6741485147	53246.5168854305	55336.4715415756	57756.9476738413	60441.6095143395	63282.9023939709	66190.2767878623	69074.4008605226	72028.5689614927	75013.3453743853	77996.0769941991	80954.1079506241	83358.8415576814	85795.0219293624	88265.3688699494	90789.5654534475	93401.4922559197	95998.7554731719	98732.2526579163	101618.603277491	104690.270143618	107969.187023491	111280.921392906	114830.225503004	118614.160362644	122616.124160603	126823.976050326	131082.534820994	135548.70766683	140216.164546983	145068.72032407	150086.281789376
Cameroon	322306.259908	331183.442463396	340554.531486685	350429.608735308	360863.198923868	371887.199752114	382542.732784796	393850.657170236	405784.14536221	418269.951832878	431250.705835157	443729.688645814	456697.412005648	470189.644872243	484274.685760255	498977.207740236	513125.841348864	528145.446572695	543891.907688163	560185.47624437	576947.358376181	593428.229750489	610555.962579513	628333.292181632	646825.674259829	666071.190970029	685173.850939844	705110.549975057	725861.209180221	747393.422971302	769678.567759677	791762.069811074	814731.450778578	838526.532026753	863071.60309413	888318.550417897	913493.246375142	939449.008296709	966152.000007322	993579.129294857	1021701.34955461
Central African Republic	107123.3187439	109438.695481429	112099.966065321	115024.704172396	118090.242812257	121208.974874611	123991.133733661	126782.754251784	129598.368644239	132476.66920161	135432.113520016	137718.874914137	140154.377412447	142736.850001167	145462.181654303	148356.544303953	151490.846112727	154900.473629538	158558.340542147	162433.572276812	166493.449671563	170617.398913273	174875.153634731	179282.219093563	183874.983202418	188659.62499247	193113.911598667	197869.844412967	202836.476956137	207893.289701096	212989.730665858	217988.99316862	223071.224614189	228260.317132801	233622.15482437	239188.651832053	244681.434553959	250398.602718998	256315.924506549	262389.506876289	268591.227875439
Chad	60461.3637626	62033.9039351747	63710.956785732	65504.9527847595	67434.7003810405	69512.1951187875	71472.5082232631	73626.8970073919	75983.9144300254	78554.6872796069	81342.2299957475	84132.518801036	87193.1990435929	90452.5471607748	93835.5323860837	97305.1853360819	100493.881442983	103765.922452444	107161.317403033	110729.954891692	114505.533434729	118174.608247054	122093.559667632	126245.715257334	130611.667027954	135182.635889856	139665.793575288	144408.383772669	149411.610964767	154682.350509774	160222.603895869	165720.989282487	171554.045420415	177686.681876959	184080.359225134	190712.280769402	197273.977264163	204117.203157177	211231.461927556	218612.657701647	226258.41845845
Congo	12584.78979514	12956.4608954858	13345.6449403155	13753.4917377171	14180.1287377853	14624.974852592	15077.6036174841	15548.1193654757	16029.669862472	16514.9819471284	16999.1372466963	17407.9421085639	17821.4388303129	18249.4824137882	18704.3796572191	19195.88174424	19761.9399111097	20370.6992878827	21009.157196311	21662.2898572282	22318.4198111578	22886.7153222842	23458.1941527904	24039.0423296226	24639.2324610886	25267.9946495631	25895.4376076566	26565.8199183615	27277.8025712542	28027.4042230079	28813.7582536054	29673.0285494504	30562.7552469116	31488.038104529	32456.0236187198	33466.6109292427	34470.3308294888	35519.7519777532	36606.1987397002	37716.2721228864	38843.0936394539
Cote dIvoire	202522.8043876	210135.959862965	218182.59968082	226576.307784528	235171.329254984	243835.100027138	251460.255354307	259023.915035538	266407.149465504	273488.686451222	280181.934211263	284763.897257358	288958.505168095	292940.209666932	296919.24994243	301096.771896446	306400.772516271	312006.938607241	318040.322607133	324581.434686415	331614.843460253	339945.767383026	348670.858101442	357759.909442342	367194.345741598	376900.291386157	385832.015585233	395479.618821543	405553.986978335	415648.786810386	425603.986220241	436159.901759655	446418.5853067	456692.456997611	467478.87319961	478997.194451938	490853.677455109	503430.802247119	516606.988601848	530093.698542255	543719.599795259
Democratic Republic of the Congo	1227247.431348	1269151.46020324	1315630.18007393	1363973.3030966	1411378.21274323	1456468.84680803	1488939.43574334	1519153.9293543	1549606.29129047	1583040.268071	1621192.28405989	1661438.83942699	1707604.79651227	1758681.67211186	1813658.20926229	1871791.74131119	1926156.09275384	1985100.1053172	2048022.16828978	2114145.20114189	2183059.80252039	2247961.94928938	2316633.84989269	2388849.36534034	2464562.64269783	2543747.49213239	2619348.72572776	2699203.00352026	2783043.01788127	2870653.45904526	2961879.63265946	3048872.71694536	3140634.51075853	3236665.32819458	3336431.50423205	3439631.11183034	3538837.548516	3642410.48839077	3750057.47034756	3861609.04171007	3976924.11896004
Equatorial Guinea	6405.75760598	6524.66585356751	6659.64945611757	6807.79689987894	6967.31937552293	7138.76556976699	7325.32637878319	7524.21453985191	7742.23609771788	7987.77462264007	8264.01931537114	8541.41965856385	8853.39015206595	9192.58773852453	9546.59183087832	9907.25443154281	10237.0409830482	10574.4799109726	10920.4896092476	11279.6880850393	11654.3521393001	12004.7938133436	12379.1878536881	12770.9915846403	13172.1144123344	13579.2207743022	13970.7225638986	14371.1457701146	14782.4614106909	15209.5172164964	15654.8796038723	16087.0665097107	16539.9269387409	17011.4011172547	17498.2449444559	17998.5272852687	18485.6511909833	18989.0315000788	19507.3502641272	20039.6429285809	20584.8446782273
Ethiopia	130158.7093906	134284.442900779	138766.740914425	143525.382183576	148451.053494259	153469.158146362	157980.227802704	162562.494554847	167256.869325566	172170.524246153	177388.733312921	182400.441717124	187875.062731643	193712.908985845	199804.228506379	206129.199426071	212774.578026171	219741.614186868	227110.786770196	234959.659543957	243297.02571456	252103.301943327	261307.394619912	270898.434757552	280846.536350339	291113.293393945	301309.1937832	311870.964844485	322710.675974492	333724.940820793	344857.6601026	355870.581770354	367042.273185464	378356.740845234	389828.305044735	401469.249651167	413116.634875969	424916.886708841	436880.915341319	449024.018808084	461349.74140435
Ghana	145155.3170712	149765.634456822	154609.90451175	159617.819566702	164715.38972623	169863.900931798	174631.109917982	179496.819194205	184512.885817231	189728.253561698	195177.936583236	201029.06986644	207077.342713468	213358.647763431	219931.423757474	226810.295047825	233582.129506004	240757.886441834	248214.853924349	255758.777737389	263265.275220895	270170.596501977	277018.282883917	283844.21269301	290748.003218039	297816.310062096	305254.16504498	312860.721933894	320651.344682729	328632.140969804	336797.347942839	345231.412583568	353832.758893353	362603.671247451	371533.427695544	380598.83435459	389727.639688305	398991.265995507	408350.33967313	417755.70355649	427176.029747863
Guinea	70166.4366952	73749.2924183886	77987.3746030745	82505.9113619366	86871.6417924855	90837.9376977221	93620.9234280433	95856.0132178927	97748.9149788437	99560.6537119036	101471.898055811	103199.437384345	105032.601151264	107030.207260383	109252.217245435	111729.991083824	114508.825107854	117679.398160502	121147.992215971	124799.569987893	128558.558216189	132258.184899952	136117.644220088	140124.018309186	144272.549151583	148561.932595569	152822.132188557	157239.73598416	161808.365350424	166526.341832001	171391.873373663	176220.398635384	181221.645533259	186381.376812889	191683.089288164	197115.738147097	202498.863306444	208031.792080483	213704.634275724	219510.905454872	225443.185133592
Guinea-Bissau	7134.88717085	7331.04115368944	7506.94764396613	7671.28622778155	7846.43955483075	8042.97853500651	8218.70231257548	8419.00485010533	8638.61854303856	8866.73315292879	9098.62073545201	9328.07202007411	9564.723420114	9807.63778679727	10057.7542265998	10315.0346604241	10551.723755747	10799.6020435623	11061.7261413431	11341.9353240667	11642.9543721426	11948.2507210549	12281.2095853909	12634.8546700155	13000.7846626929	13373.7711490416	13730.1698376153	14097.086754391	14475.6380022226	14868.3648727683	15276.8682128835	15675.0239047937	16091.266146485	16523.2542491038	16968.0270324593	17423.8059630837	17864.9881228072	18320.6020107721	18790.2058892077	19273.7673585786	19770.8835942798
Liberia	79449.8744257	78262.1054481232	77222.9148718361	76827.4717612589	77661.2161219538	79987.9922802143	84778.6524690231	91483.0057274303	99118.5828602613	106496.66516583	112894.098604933	116893.362428728	119660.998919227	121858.979134197	124336.7237162	127629.151647886	132045.692095753	137372.45581959	143220.022353419	149115.129321765	154778.585886439	159867.658825158	164663.295897212	169366.13652103	174224.902888718	179394.092428275	184790.411473141	190465.007766667	196392.127073504	202516.278877313	208795.256515591	215097.362499404	221595.815004846	228263.95244499	235069.928236768	241993.375414318	248927.435985522	255998.294963303	263197.817233169	270525.864219399	277980.173845956
Malawi	35022.86244931	35896.1021385057	36434.2842408106	36800.4037194044	37205.6285702902	37785.3055738046	38295.9778028399	39073.1950657616	40029.4976863478	41056.0589627618	42090.0636519329	43093.9298264632	44129.976495533	45227.9417082419	46421.5821946345	47724.28716418	49144.1735076072	50636.139079746	52206.4422364592	53873.1467523876	55644.0239252084	57329.0925136446	59216.8432807577	61242.9578283227	63311.8193364682	65381.5493608808	67574.6808135542	69702.9919636569	71845.9280017036	74130.6245476684	76613.827393475	79052.0021610636	81716.413063616	84546.8184988772	87437.6039066492	90336.3166793048	93220.6582612621	96134.3794831226	99093.2501895147	102142.20325278	105305.944111723
Mali	22323.30424844	22733.0681912775	23244.6803687634	23835.7184749562	24476.7207999407	25146.9146137303	25748.910749481	26391.935907826	27077.8924964845	27812.8984064024	28601.786760864	29376.3402424728	30222.9945942974	31130.5579852579	32087.8047635398	33089.2717686864	34038.6828803124	35050.8949932615	36114.5650402871	37218.6164592395	38357.7013573871	39353.3997793653	40393.6545237421	41492.658087875	42670.6921099006	43943.28953335	45250.4499706241	46682.2263776826	48224.0825643067	49856.464851825	51568.9470598666	53269.7668128094	55064.8360469557	56956.7146238749	58952.9163312873	61057.9792972478	63146.6486160266	65363.4374251343	67698.4474804801	70138.2522317129	72676.6958907855
Niger	3327.146520383	3429.15585379147	3545.40565372267	3673.65581216487	3811.63727239076	3958.14424181678	4098.08241344518	4246.39438530785	4401.29145361738	4561.9112603079	4728.80806312663	4875.21593919296	5034.56861499001	5204.14914365721	5381.69069335177	5567.2362384435	5749.38649092727	5942.77694154744	6147.52238577561	6364.87273723595	6596.3043923859	6830.95629523028	7081.59656585876	7347.80078156291	7629.22559420451	7926.24216711251	8223.41572855104	8540.86775351038	8876.64784406703	9228.70498251044	9596.9443369498	9969.95751277982	10362.3429932881	10774.3772923746	11207.5632876796	11663.6438113626	12127.499861059	12618.1911935677	13134.664287005	13675.8539320741	14242.2324301357
Nigeria	959585.008568	984975.149013853	1011800.33366277	1040030.44240937	1069623.68127877	1100495.67581285	1129753.36782901	1160588.85275453	1192761.71302886	1225962.59666107	1259965.69094885	1291577.89112631	1324551.06378956	1358736.92712716	1394050.38799183	1430457.6191142	1466208.71613443	1503784.81087531	1543002.16684341	1583677.09367594	1625718.62401814	1668290.40036717	1712514.5558817	1758534.34044411	1806669.74026104	1857079.82920787	1907589.03252115	1961395.49646622	2018065.6863388	2076930.85993184	2137693.75833914	2200670.31693486	2265557.92674941	2332785.69880079	2402995.36030666	2476406.21453126	2551379.94339779	2629797.17693263	2711330.30923424	2795387.93294338	2881599.26427235
Senegal	856.627490752	884.17483370149	913.977077152751	945.341678884466	977.394083823211	1009.69092589491	1037.3535003657	1065.33369502415	1094.25144836592	1124.86193683659	1157.62258156444	1191.18119878509	1226.98370576589	1264.82209296249	1304.365513965	1345.31268194839	1384.39382378624	1425.53433032097	1468.48504457098	1512.96248364981	1558.93731216688	1606.95945130646	1656.49484042536	1707.77180262068	1761.33881733911	1817.47451583504	1872.78345717422	1931.61859093125	1993.45977225376	2057.42345463148	2123.15431364084	2190.77414874434	2259.57790678576	2330.33803208415	2404.18145201651	2481.53947840966	2558.81877737774	2639.58664089444	2723.30146109409	2808.9365652895	2895.87051513905
Sierra Leone	74524.65225855	74718.9514459161	74446.8155903738	73957.5995940968	73542.7464426023	73390.1318247398	73413.4123818717	73797.2527904734	74661.0384364197	76137.4826531937	78260.6582798091	81200.3713228985	85035.5049226653	89352.3882852843	93659.8516210977	97662.2736186285	100799.431398123	103549.628943022	106072.710264656	108591.181961459	111254.057717138	113819.148852591	116459.155036248	119206.085042341	122088.877072614	125113.440584837	127961.786154553	131010.524835978	134216.844008635	137512.380578121	140853.995539993	143984.354699634	147194.560426691	150480.758970023	153848.538472406	157295.606558822	160549.141162986	163902.108947255	167341.011103836	170849.59109042	174414.122009797
Sudan	314786.7442917	324593.754656956	335295.557120583	346673.634675219	358464.502531086	370490.664006909	381500.624836923	392929.725648731	404795.087329375	417132.066951477	430002.583660334	442835.345107717	456300.945704511	470463.327674479	485462.021218228	501359.482070781	517168.671806602	534153.800842793	552069.654293716	570574.575766135	589484.165314246	608146.353688849	627147.588983356	646636.176490197	666852.714478372	687915.127055546	708802.425731711	730558.660279067	753073.645165005	776166.964005146	799726.26216085	822793.724073814	846417.230237114	870558.012855783	895207.018533051	920359.791760732	945056.863571397	970305.583015768	996094.190705164	1022423.85461688	1049294.51309933
Tanzania	101484.6587886	104902.716116265	108659.003345076	112631.32012673	116666.189325283	120676.831807544	124169.523637484	127620.439153645	131097.607139733	134688.610194661	138447.081376787	142101.234819701	145925.782211575	149932.690617537	154130.581003821	158520.543963641	162980.432038144	167698.158618154	172652.895796099	177839.833672511	183264.754619196	188802.396134279	194714.481248311	200937.732624911	207401.298648797	214080.824585336	220958.762771764	228025.661616023	235350.661419535	243032.233652133	251115.775579027	259342.624413038	267973.676006789	276983.345082838	286309.952820192	295915.881061022	305638.590211044	315669.323674206	325996.553563433	336617.680226536	347528.877856186
Togo	17224.44061493	17659.5124584426	18106.985951405	18572.7894922399	19064.0665397564	19587.4342423883	20163.5694828112	20775.7972906783	21422.4864542105	22100.1201452651	22804.2077033134	23519.5267034803	24262.5948475496	25030.4447027989	25819.662118831	26627.4188873923	27415.0819044406	28231.3875150682	29072.165504841	29932.1463743698	30809.1009118856	31689.8867777018	32590.0513188728	33512.8871515952	34467.1904412463	35458.0774844881	36441.7683007565	37479.8380071415	38563.2563966088	39677.4732590176	40815.8590550457	41988.0806605766	43177.7072946456	44395.4734239091	45657.0985238982	46967.9754263744	48284.731921639	49652.2560476145	51061.9963995139	52498.4869075216	53952.1995780441
Uganda	75717.5104096	78008.9956593867	80386.6832224116	82851.1552639766	85413.0377037104	88085.5053307641	90496.493998998	93067.8619482356	95811.6550952145	98734.5027204465	101844.380136884	105075.179620124	108512.525495523	112156.563385683	116020.818317351	120111.166051075	124267.430813751	128697.141280132	133380.166069278	138288.945553333	143416.780478975	148705.409131242	154253.113230859	160060.947172791	166141.171011075	172500.694313236	178942.019947183	185686.378459087	192730.58018641	200069.429020688	207701.509163832	215438.744898838	223496.003419412	231868.46664095	240549.620000037	249535.005342017	258642.776365856	268074.948348967	277825.973675764	287892.821281698	298273.355204345
