# Supplementary material for: The Socioeconomic Benefit to Individuals of Achieving the 2020 Targets for Five Preventive Chemotherapy Neglected Tropical Diseases
Source: PLoS Negl Trop Dis. 2017 Jan 19;11(1):e0005289. doi: 10.1371/journal.pntd.0005289 (PMC5313231; doi:10.1371/journal.pntd.0005289)
Supplement: S3 File — (ZIP) [file pntd.0005289.s003.zip › calculate-averted-costs-Onchocerciasis-Skin-Disease/data/oncho-cases-skin-disease-RC.txt]

1990	1991	1992	1993	1994	1995	1996	1997	1998	1999	2000	2001	2002	2003	2004	2005	2006	2007	2008	2009	2010	2011	2012	2013	2014	2015	2016	2017	2018	2019	2020	2021	2022	2023	2024	2025	2026	2027	2028	2029	2030
Angola	18720.45105185	19225.4156421697	19820.0109982091	20475.6090903769	21156.4297111475	21842.5704146102	22415.0175150168	23003.6545860296	23630.4666353868	24322.0242751553	25091.5194017513	25862.8026106913	26732.6705331371	27679.6573507431	28679.1472592219	29716.0669685842	29309.210733952	28864.88657079	28375.0403594216	27836.4329521907	27245.30707076	25003.8259049288	22621.4405590889	20069.9776178844	17322.1558651107	14357.6152648077	11146.8648047801	7693.13637239269	3983.29948677962	0	0	0	0	0	0	0	0	0	0	0	0
Benin	82341.4930747	85406.8882659513	84569.8593159435	83599.7325284927	82347.0674542063	80729.0959416087	78258.5634692626	75500.415055986	72512.1672775184	69356.816995937	66055.8761895234	62659.5922920441	59039.2089214883	55124.3978695034	50849.7000364019	46167.3322152207	40955.0327440724	35334.8700774193	29271.3239262931	22734.7851657549	15703.76870517	14182.3788708246	12544.8278183601	10787.4027937428	8905.94902299407	6894.23890607587	4740.4158001658	2445.04178249557	0	0	0	0	0	0	0	0	0	0	0	0	0
Burkina Faso	90447.7858434	92658.0532516388	85539.6037532373	78086.8340135718	70246.7831969748	61963.3433440705	53012.7087799023	43602.0083718186	33655.9207450894	23107.687478417	11904.692001563	0	0	0	0	0	0	0	0	0	0	0	0	0	0	0	0	0	0	0	0	0	0	0	0	0	0	0	0	0	0
Burundi	46035.3453862	46630.6601188995	47262.0288758167	47925.7731317793	48608.2511048718	49314.3667697592	49880.2084420856	50459.6187030773	51144.2620514366	52048.6741485147	53246.5168854305	55336.4715415756	57756.9476738413	60441.6095143395	63282.9023939709	66190.2767878623	63948.2936452893	61346.107523153	58345.4948068495	54926.0889003519	51084.1394988	46078.9959564878	40704.639347411	34946.5872752389	28796.1767861189	22245.9683312219	15257.656583976	7852.65213385831	0	0	0	0	0	0	0	0	0	0	0	0	0
Cameroon	322306.259908	331183.442463396	340554.531486685	350429.608735308	360863.198923868	371887.199752114	382542.732784796	393850.657170236	405784.14536221	418269.951832878	414001.420989629	408218.803894003	401853.733598039	394878.207167832	387285.540228238	379025.382289489	369183.564777512	358796.328919397	347669.747396988	335612.087503527	322516.433097	304086.40073598	284431.557525802	263458.120269547	241094.846136043	217251.358960721	191569.785454262	164299.34924712	135319.400296223	104510.918517618	71760.138813729	36914.4033278315	0	0	0	0	0	0	0	0	0
Central African Republic	107123.3187439	109438.695481429	112099.966065321	115024.704172396	118090.242812257	121208.974874611	123991.133733661	126782.754251784	129598.368644239	132476.66920161	129720.944155607	126102.957078095	122421.331462757	118655.654968992	114783.712526227	110806.386048663	106747.951675177	102603.824952711	98321.9644737166	93852.7675078151	89150.8086918	83727.4973912874	77998.5167122961	71952.6084697986	65583.1131700058	58867.2627160346	51639.8424610874	44086.0183572442	36148.9868185748	27784.1790158952	18974.7876517899	9709.116150292	0	0	0	0	0	0	0	0	0
Chad	60461.3637626	62033.9039351747	63710.956785732	65504.9527847595	67434.7003810405	69512.1951187875	71472.5082232631	73626.8970073919	75983.9144300254	75108.3630007973	74203.5467603811	73054.8141656076	71882.5628654884	70595.1413635279	69110.9080423197	67387.7106259268	65175.3349661258	62731.0072693179	60066.3783853619	57191.4031085344	54099.4907648	48846.6279412363	43251.3502906134	37264.36773077	30839.5793673814	23937.3120693523	16486.2700044503	8522.57945337141	0	0	0	0	0	0	0	0	0	0	0	0	0
Congo	12584.78979514	12956.4608954858	13345.6449403155	13753.4917377171	14180.1287377853	14624.974852592	15077.6036174841	15548.1193654757	16029.669862472	16514.9819471284	16999.1372466963	17407.9421085639	16821.4017541213	16201.2541669996	15555.2529990052	14886.4085631423	14215.8609248949	13509.8661107194	12753.3089711715	11932.8906714483	11040.34351044	9906.00058692023	8702.60122998063	7431.50255772231	6093.45806169876	4686.59841768831	3201.9962880726	1642.45551902642	0	0	0	0	0	0	0	0	0	0	0	0	0
Cote dIvoire	202522.8043876	210135.959862965	218182.59968082	226576.307784528	235171.329254984	243835.100027138	234696.238246866	224487.393117141	213125.719572403	200558.369973067	186787.956234236	170858.338354415	154111.202659998	136705.431275548	118767.699976972	100365.590531783	81706.8727731391	62401.3877214483	42405.3762416043	21638.7624206215	0	0	0	0	0	0	0	0	0	0	0	0	0	0	0	0	0	0	0	0	0
Democratic Republic of the Congo	1227247.431348	1269151.46020324	1315630.18007393	1363973.3030966	1411378.21274323	1456468.84680803	1488939.43574334	1519153.9293543	1549606.29129047	1583040.268071	1621192.28405989	1661438.83942699	1657574.9874781	1655648.71736567	1654306.54371885	1652550.94869749	1644205.26260765	1636473.94839594	1628475.79993936	1619266.91158302	1608265.837102	1573382.60940416	1536203.53624863	1496162.08127069	1452830.96461244	1405808.11395336	1351096.87027648	1292825.65244063	1230412.60725304	1163338.09314963	1091135.1599564	1010821.64012979	925501.391380902	834520.75904122	737293.088748498	633355.910545915	521252.177902853	402339.641614946	276121.870701732	142150.121524022	0
Equatorial Guinea	6405.75760598	6524.66585356751	6659.64945611757	6807.79689987894	6967.31937552293	7138.76556976699	7325.32637878319	7524.21453985191	7742.23609771788	7987.77462264007	8007.80889690834	8012.14933273713	8031.02546824503	8054.79332569393	8070.39200395262	8069.75651173604	8022.87506159533	7961.49801424055	7885.4853085469	7797.11917249029	7696.57095051	7267.32129025454	6812.41525895224	6324.75983254511	5798.02365748384	5229.47320148469	4611.05743680109	3952.13707968217	3251.74052211398	2508.91986681148	1721.37768879837	884.35221739052	0	0	0	0	0	0	0	0	0
Ethiopia	130158.7093906	134284.442900779	138766.740914425	143525.382183576	148451.053494259	153469.158146362	157980.227802704	162562.494554847	167256.869325566	172170.524246153	177388.733312921	182400.441717124	178639.944447835	174666.191628444	170331.143901022	165579.800240113	160445.47211633	154876.370627658	148879.558637636	142450.898145602	135534.0512616	128735.270573935	121316.971870794	113208.845407682	104334.861600964	94629.760184256	83941.7428773173	72390.1823303515	59913.0494664054	46461.1487853557	32004.7668411248	16512.266181833	0	0	0	0	0	0	0	0	0
Ghana	145155.3170712	149765.634456822	146639.836019104	143161.315606069	139242.246727216	134838.065584266	129619.787554065	123978.042478563	117930.814496119	111483.682747682	104624.663722502	97397.3376540157	89651.8764091663	81371.43298327	72539.2149105175	63114.1862752574	52954.5106004308	42166.8743476413	30673.6534563188	18417.5034218182	5382.64991082	5063.27007738968	4720.59764537863	4355.07785835915	3967.74578495374	3558.85614361314	3126.91603517953	2671.28443992095	2191.02015490178	1684.99274159945	1151.94830624254	590.427903860799	0	0	0	0	0	0	0	0	0
Guinea	70166.4366952	73749.2924183886	77987.3746030745	82505.9113619366	86871.6417924855	90837.9376977221	88017.1148510157	84380.6730446094	80195.6313513003	75721.8990367941	71100.6193276255	66132.9845099601	61019.5939930631	55772.0636185668	50388.4338820474	44840.9172788114	39100.6702069471	33137.8279311571	26861.2825406023	20198.9642577416	13110.37279841	11802.8689024161	10412.9270215242	8933.6158202221	7359.07790626391	5683.82715952923	3898.60872916049	2005.98724188972	0	0	0	0	0	0	0	0	0	0	0	0	0
Guinea-Bissau	7134.88717085	7331.04115368944	6756.25287956952	6137.02898222524	5492.50768838152	4825.78712100391	4109.35115628774	3367.60194004213	2591.58556291157	1773.34663058576	909.862073545201	0	0	0	0	0	0	0	0	0	0	0	0	0	0	0	0	0	0	0	0	0	0	0	0	0	0	0	0	0	0
Liberia	79449.8744257	78262.1054481232	77222.9148718361	76827.4717612589	77661.2161219538	79987.9922802143	84778.6524690231	91483.0057274303	99118.5828602613	106496.66516583	112894.098604933	116893.362428728	119660.998919227	121858.979134197	124336.7237162	127629.151647886	132045.692095753	127155.639820344	121916.874265181	115846.340694737	108737.841206	99829.9550247572	89968.6581692417	79316.8816306977	67993.3806436996	56009.4355683284	43269.2039990454	29731.4775662984	15328.3935243291	0	0	0	0	0	0	0	0	0	0	0	0
Malawi	35022.86244931	35896.1021385057	36434.2842408106	36800.4037194044	37205.6285702902	37785.3055738046	38295.9778028399	39073.1950657616	38358.5897552207	37628.6020498884	36819.4389598454	35899.0936578478	34920.4803444204	33901.850489582	32859.3686810163	31790.0168567562	30685.6055258345	29504.753916167	28241.8682450277	26896.2620060291	25459.51114695	22953.1250033418	20323.1053543769	17516.226650211	14486.8337079217	11220.4897304233	7731.42097397344	3987.48548137717	0	0	0	0	0	0	0	0	0	0	0	0	0
Mali	22323.30424844	22733.0681912775	20920.212331887	19068.574779965	17133.7045599585	15088.1487682382	12874.4553747405	10556.7743631304	8123.36774894535	5562.57968128049	2860.1786760864	0	0	0	0	0	0	0	0	0	0	0	0	0	0	0	0	0	0	0	0	0	0	0	0	0	0	0	0	0	0
Niger	3327.146520383	3429.15585379147	3190.8650883504	2938.92464973189	2668.14609067353	2374.88654509007	2049.04120672259	1698.55775412314	1320.38743608521	912.38225206158	472.880806312663	0	0	0	0	0	0	0	0	0	0	0	0	0	0	0	0	0	0	0	0	0	0	0	0	0	0	0	0	0	0
Nigeria	959585.008568	984975.149013853	1011800.33366277	1040030.44240937	1069623.68127877	1100495.67581285	1129753.36782901	1160588.85275453	1192761.71302886	1173105.18288677	1151299.10260885	1124511.75645298	1096119.44192049	1065811.10755382	1033346.34185199	998534.833163375	960303.308217436	920069.415823387	877471.907428092	832182.65299386	783951.059075	715162.98393855	642366.289682627	565359.016827768	483959.903602604	397886.38141961	306565.942678611	210150.905708589	108108.47050457	0	0	0	0	0	0	0	0	0	0	0	0
Senegal	856.627490752	884.17483370149	822.579369437476	756.273343107573	684.175858676248	605.814555536947	518.676750182848	426.133478009662	328.275434509777	224.972387367319	115.762258156444	0	0	0	0	0	0	0	0	0	0	0	0	0	0	0	0	0	0	0	0	0	0	0	0	0	0	0	0	0	0
Sierra Leone	74524.65225855	74718.9514459161	74446.8155903738	73957.5995940968	73542.7464426023	73390.1318247398	73413.4123818717	73797.2527904734	74661.0384364197	76137.4826531937	78260.6582798091	81200.3713228985	85035.5049226653	89352.3882852843	93659.8516210977	97662.2736186285	89043.0125529998	79379.3191687774	68914.3712966868	57853.1207688459	46267.14295359	41404.8518545156	36311.7315560858	30979.5963969052	25392.6911655952	19526.5089626949	13317.7088722161	6820.3071094274	0	0	0	0	0	0	0	0	0	0	0	0	0
Sudan	314786.7442917	324593.754656956	335295.557120583	346673.634675219	358464.502531086	370490.664006909	381500.624836923	392929.725648731	404795.087329375	417132.066951477	430002.583660334	442835.345107717	456300.945704511	470463.327674479	485462.021218228	501359.482070781	517168.671806602	534153.800842793	552069.654293716	502510.189950096	448837.60836	405152.809763311	358119.591469499	307709.242362352	253870.791376978	196426.252204825	134929.788883324	69538.2112374848	0	0	0	0	0	0	0	0	0	0	0	0	0
Tanzania	101484.6587886	104902.716116265	108659.003345076	112631.32012673	116666.189325283	120676.831807544	124169.523637484	127620.439153645	131097.607139733	129169.529151008	127101.023179809	124633.463382522	122009.152159859	119216.575456972	116239.730968527	113055.826754	109559.366979832	105860.072442333	101913.878053792	97688.943036396	93159.6182117	85309.9200323319	76982.7088437041	68093.2823107046	58569.0633876882	48363.8704787507	37438.2006754855	25757.0321356831	13292.2232565814	0	0	0	0	0	0	0	0	0	0	0	0
Togo	17224.44061493	17659.5124584426	17209.6099434488	16731.8741099976	16229.6333940003	15704.3736242434	15166.9291748352	14597.6543732513	13990.0831607422	13336.9372780333	12631.0980585046	11861.339490503	11033.1531007198	10141.179055019	9180.49224193667	8147.02730818349	7028.83921004503	5838.34739941778	4570.61457727994	3221.42181103285	1787.772769165	1609.24310820256	1418.64196305659	1215.69723990947	1000.20945975933	771.648408431826	528.88375915402	272.04944952034	0	0	0	0	0	0	0	0	0	0	0	0	0
Uganda	75717.5104096	78008.9956593867	80386.6832224116	82851.1552639766	85413.0377037104	88085.5053307641	90496.493998998	93067.8619482356	95811.6550952145	98734.5027204465	96798.4132206136	94662.8290165031	92382.8421357949	89928.0494781822	87277.9929293399	84404.0731124676	81165.5499374775	77679.3870666504	73893.9702333131	69758.0217285346	65235.1375463	60120.1667987747	54563.6141600339	48526.562437203	41972.5679981453	34861.6256390248	27120.1687102455	18760.0929456525	9735.25947968606	0	0	0	0	0	0	0	0	0	0	0	0
