# Supplementary material for: The Socioeconomic Benefit to Individuals of Achieving the 2020 Targets for Five Preventive Chemotherapy Neglected Tropical Diseases
Source: PLoS Negl Trop Dis. 2017 Jan 19;11(1):e0005289. doi: 10.1371/journal.pntd.0005289 (PMC5313231; doi:10.1371/journal.pntd.0005289)
Supplement: S3 File — (ZIP) [file pntd.0005289.s003.zip › calculate-averted-costs-Onchocerciasis-Skin-Disease/data/prodloss_dw.txt]

ntd	seqid	sequela	prod_loss	irreversible	mu	dw1990	dw2010	notes
Onchocerciasis	1	skin disease due to onchocerciasis	0.0321	N	NA	0.081	0.076	
Onchocerciasis	2	vision loss due to onchocerciasis	0.4989	Y	0.05	0.102	0.099	
Lymphatic filariasis	3	lymphedema	0.18016	Y	0	0.11	0.11	
Lymphatic filariasis	4	hydrocele due to lymphatic filariasis	0.1602667	Y	0	0.097	0.097	
Schistosomiasis	5	schistosomiasis symptomatic infection	0	N	NA	0.005	0.005	
Schistosomiasis	6	mild diarrhea due to schistosomiasis	0.03	N	NA	0.061	0.061	
Schistosomiasis	7	anemia due to schistosomiasis	0.07	N	NA	0.036	0.036	
Schistosomiasis	8	hepatomegaly due to schistosomiasis	0.03	N	NA	0.012	0.012	
Schistosomiasis	9	haematemesis due to schistosomiasis	1	Y	0.05	0.323	0.323	
Schistosomiasis	10	ascites due to schistosomiasis	1	Y	0.05	0.123	0.123	
Schistosomiasis	11	dysuria due to schistosomiasis	0.016	N	NA	0.012	0.012	
Schistosomiasis	12	bladder pathology due to schistosomiasis	0.016	Y	0.05	0.012	0.012	
Schistosomiasis	13	hydronephrosis due to schistosomiasis	0.016	N	NA	0.012	0.012	
Trachoma	14	trachoma	0.3145	Y	0.05	NA	NA	
Ascariasis	15	ascariasis infestation	0.06	N	NA	0.03	0.03	zie tekst rood omlijnd door Wilma in mf_estimation_templateB_ascariasis.xlsm 
Ascariasis	16	severe wasting due to ascariasis	0	N	NA	0.127	0.127	??
Ascariasis	17	mild abdominopelvic problems due to ascariasis	0	N	NA	0.012	0.012	??
Trichuriasis	18	trichuriasis infestation	0.06	N	NA	0.03	0.03	zie tekst rood omlijnd door Wilma in mf_estimation_templateB_ascariasis.xlsm 
Trichuriasis	19	severe wasting due to trichuriasis	0	N	NA	0.127	0.127	??
Trichuriasis	20	mild abdominopelvic problems due to trichuriasis	0	N	NA	0.012	0.012	??
Hookworm disease	21	hookworm infestation	0.06	N	NA	0.03	0.03	zie tekst rood omlijnd door Wilma in mf_estimation_templateB_ascariasis.xlsm 
Hookworm disease	22	severe wasting due to hookworm disease	0	N	NA	0.127	0.127	??
Hookworm disease	23	mild abdominopelvic problems due to hookworm disease	0	N	NA	0.012	0.012	??
Hookworm disease	24	anemia due to hookworm disease	0.06	N	NA	0.032	0.032	zie tekst rood omlijnd door Wilma in mf_estimation_templateB_ascariasis.xlsm 
Chagas disease	NA25	acute chagas disease	0.023333333	N	NA	0.053	0.053	
Chagas disease	NA26	chronic heart disease due to chagas disease	0.046666667	Y	0.1	0.078	0.078	
Chagas disease	NA27	chronic digestive disease due to chagas disease	0.0379925	Y	0	0.078	0.078	
Chagas disease	NA28	heart failure due to chagas disease	0.614	Y	0.1	0.139	0.139	
Visceral leishmaniasis	NA29	visceral leishmaniasis	-1	N	NA	0.097	0.097	prod_loss dependent on treated vs untreated by country;disability weigt cutaneous leish = 0.013 (included in GBD YLD); YLL 100% due to VL (not CL)
Human African trypanosomiasis	NA30	african trypanosomiasis	0.5725	N	NA	NA	NA	
Leprosy	NA31	disfigurement due to leprosy	0.28	Y	0	NA	NA	
